# Supplementary material for: Mitochondrial Graph-Based Pan-Genome Analysis of Hypsizygus marmoreus: Structural Variation, Adaptive Evolution, and Its Implications for Germplasm Resource Improvement
Source: Int J Mol Sci. 2026 Mar 30;27(7):3129. doi: 10.3390/ijms27073129 (PMC13073876; doi:10.3390/ijms27073129)
Supplement: Supplementary file 1 [file ijms-27-03129-s001.zip]

Archive with 1 entries (1 files):
- ijms-4189155-supplementary.pdf
